# Supplementary material for: Association Between Electronic Cigarette Use and Risk of Obstructive Sleep Apnea Among Korean Adults: A Cross-Sectional Nationwide Population-Based Study
Source: J Clin Med. 2025 May 22;14(11):3616. doi: 10.3390/jcm14113616 (PMC12155413; doi:10.3390/jcm14113616)
Supplement: Supplementary file 1 [file jcm-14-03616-s001.zip]

Archive with 1 entries (1 files):
- jcm-3625948-supplementary.pdf
